# Supplementary material for: A Targeted Library Screen Reveals a New Inhibitor Scaffold for Protein Kinase D
Source: PLoS One. 2012 Sep 18;7(9):e44653. doi: 10.1371/journal.pone.0044653 (PMC3445516; doi:10.1371/journal.pone.0044653)
Supplement: File S1 — Kinase profiling of compound 122 and 140. Kinomescan of compound 122 and 140 was conducted on 353 protein kinases at 10 µM. (XLS) [file pone.0044653.s004.xls]

## Sheet: Compound 122
Job ID	Assay Date	Roche#(ERN), cmpd 122	Roche Enzyme_ID	Ambit Gene Symbol	Percent Competition	Compound Concentration (uM)
ROE002-01-p-00012-001-02	2007-10-19	RO1155697-000-005		AAK1	<50	10
ROE002-01-p-00012-001-01	2007-10-17	RO1155697-000-005		ABL1	<50	10
ROE002-01-p-00012-001-01	2007-10-17	RO1155697-000-005		ABL1(E255K)	<50	10
ROE002-01-p-00012-001-01	2007-10-17	RO1155697-000-005		ABL1(F317I)	<50	10
ROE002-01-p-00012-001-01	2007-10-18	RO1155697-000-005		ABL1(F317L)	<50	10
ROE002-01-p-00012-001-01	2007-10-17	RO1155697-000-005		ABL1(H396P)	<50	10
ROE002-01-p-00012-001-51	2007-10-17	RO1155697-000-005		ABL1(M351T)	<50	10
ROE002-01-p-00012-001-51	2007-10-17	RO1155697-000-005		ABL1(Q252H)	<50	10
ROE002-01-p-00012-001-01	2007-10-17	RO1155697-000-005		ABL1(T315I)	<50	10
ROE002-01-p-00012-001-01	2007-10-18	RO1155697-000-005		ABL1(Y253F)	<50	10
ROE002-01-p-00012-001-01	2007-10-18	RO1155697-000-005		ABL2	<50	10
ROE002-01-p-00012-001-01	2007-10-17	RO1155697-000-005		ACVR1	92	10
ROE002-01-p-00012-001-53	2008-03-07	RO1155697-000-005		ACVR1B	91	10
ROE002-01-p-00012-001-01	2007-10-17	RO1155697-000-005		ACVR2A	<50	10
ROE002-01-p-00012-001-01	2007-10-17	RO1155697-000-005		ACVR2B	92	10
ROE002-01-p-00012-001-01	2007-10-17	RO1155697-000-005		ACVRL1	83	10
ROE002-01-p-00012-001-51	2007-10-17	RO1155697-000-005		ADCK3	83	10
ROE002-01-p-00012-001-01	2007-10-17	RO1155697-000-005		ADCK4	94	10
ROE002-01-p-00012-001-51	2007-10-17	RO1155697-000-005		AKT1	<50	10
ROE002-01-p-00012-001-53	2008-03-07	RO1155697-000-005		AKT2	<50	10
ROE002-01-p-00012-001-01	2007-10-17	RO1155697-000-005		AKT3	<50	10
ROE002-01-p-00012-001-53	2008-03-07	RO1155697-000-005		ALK	<50	10
ROE002-01-p-00012-001-01	2007-10-18	RO1155697-000-005		AMPK-alpha1	<50	10
ROE002-01-p-00012-001-01	2007-10-17	RO1155697-000-005		AMPK-alpha2	<50	10
ROE002-01-p-00012-001-01	2007-10-17	RO1155697-000-005		ANKK1	<50	10
ROE002-01-p-00012-001-51	2007-10-17	RO1155697-000-005		ARK5	<50	10
ROE002-01-p-00012-001-51	2007-10-17	RO1155697-000-005		ASK1	<50	10
ROE002-01-p-00012-001-53	2008-03-07	RO1155697-000-005		AURKA	<50	10
ROE002-01-p-00012-001-01	2007-10-17	RO1155697-000-005		AURKB	<50	10
ROE002-01-p-00012-001-01	2007-10-17	RO1155697-000-005		AURKC	86	10
ROE002-01-p-00012-001-53	2008-03-07	RO1155697-000-005		AXL	<50	10
ROE002-01-p-00012-001-54	2008-03-19	RO1155697-000-005		BIKE	<50	10
ROE002-01-p-00012-001-01	2007-10-17	RO1155697-000-005		BLK	<50	10
ROE002-01-p-00012-001-01	2007-10-17	RO1155697-000-005		BMPR1A	<50	10
ROE002-01-p-00012-001-53	2008-03-07	RO1155697-000-005		BMPR1B	81	10
ROE002-01-p-00012-001-01	2007-10-17	RO1155697-000-005		BMPR2	<50	10
ROE002-01-p-00012-001-01	2007-10-17	RO1155697-000-005		BMX	<50	10
ROE002-01-p-00012-001-01	2007-10-17	RO1155697-000-005		BRAF	97	10
ROE002-01-p-00012-001-01	2007-10-17	RO1155697-000-005		BRAF(V600E)	97	10
ROE002-01-p-00012-001-51	2007-10-17	RO1155697-000-005		BRK	<50	10
ROE002-01-p-00012-001-01	2007-10-17	RO1155697-000-005		BRSK1	<50	10
ROE002-01-p-00012-001-01	2007-10-17	RO1155697-000-005		BRSK2	<50	10
ROE002-01-p-00012-001-51	2007-10-17	RO1155697-000-005		BTK	91	10
ROE002-01-p-00012-001-02	2007-10-19	RO1155697-000-005		CAMK1	<50	10
ROE002-01-p-00012-001-51	2007-10-17	RO1155697-000-005		CAMK1D	<50	10
ROE002-01-p-00012-001-01	2007-10-17	RO1155697-000-005		CAMK1G	<50	10
ROE002-01-p-00012-001-01	2007-10-17	RO1155697-000-005		CAMK2A	<50	10
ROE002-01-p-00012-001-01	2007-10-17	RO1155697-000-005		CAMK2B	<50	10
ROE002-01-p-00012-001-51	2007-10-17	RO1155697-000-005		CAMK2D	<50	10
ROE002-01-p-00012-001-01	2007-10-18	RO1155697-000-005		CAMK2G	<50	10
ROE002-01-p-00012-001-51	2007-10-17	RO1155697-000-005		CAMK4	<50	10
ROE002-01-p-00012-001-01	2007-10-17	RO1155697-000-005		CAMKK1	<50	10
ROE002-01-p-00012-001-51	2007-10-17	RO1155697-000-005		CAMKK2	<50	10
ROE002-01-p-00012-001-01	2007-10-17	RO1155697-000-005		CDC2L1	91	10
ROE002-01-p-00012-001-53	2008-03-07	RO1155697-000-005		CDC2L2	92	10
ROE002-01-p-00012-001-01	2007-10-17	RO1155697-000-005		CDK11	<50	10
ROE002-01-p-00012-001-53	2008-03-07	RO1155697-000-005		CDK2	93	10
ROE002-01-p-00012-001-01	2007-10-17	RO1155697-000-005		CDK3	92	10
ROE002-01-p-00012-001-01	2007-10-17	RO1155697-000-005		CDK5	92	10
ROE002-01-p-00012-001-01	2007-10-17	RO1155697-000-005		CDK7	100	10
ROE002-01-p-00012-001-53	2008-03-07	RO1155697-000-005		CDK8	<50	10
ROE002-01-p-00012-001-01	2007-10-17	RO1155697-000-005		CDK9	<50	10
ROE002-01-p-00012-001-53	2008-03-07	RO1155697-000-005		CDKL2	<50	10
ROE002-01-p-00012-001-01	2007-10-17	RO1155697-000-005		CHEK1	<50	10
ROE002-01-p-00012-001-01	2007-10-17	RO1155697-000-005		CHEK2	<50	10
ROE002-01-p-00012-001-01	2007-10-17	RO1155697-000-005		CIT	99	10
ROE002-01-p-00012-001-01	2007-10-17	RO1155697-000-005		CLK1	97	10
ROE002-01-p-00012-001-51	2007-10-17	RO1155697-000-005		CLK2	97	10
ROE002-01-p-00012-001-02	2007-10-19	RO1155697-000-005		CLK3	<50	10
ROE002-01-p-00012-001-51	2007-10-17	RO1155697-000-005		CLK4	88	10
ROE002-01-p-00012-001-51	2007-10-17	RO1155697-000-005		CSF1R	<50	10
ROE002-01-p-00012-001-01	2007-10-17	RO1155697-000-005		CSK	71	10
ROE002-01-p-00012-001-01	2007-10-18	RO1155697-000-005		CSNK1A1L	95	10
ROE002-01-p-00012-001-53	2008-03-07	RO1155697-000-005		CSNK1D	97	10
ROE002-01-p-00012-001-51	2007-10-17	RO1155697-000-005		CSNK1E	100	10
ROE002-01-p-00012-001-01	2007-10-17	RO1155697-000-005		CSNK1G1	78	10
ROE002-01-p-00012-001-53	2008-03-07	RO1155697-000-005		CSNK1G2	82	10
ROE002-01-p-00012-001-01	2007-10-18	RO1155697-000-005		CSNK1G3	86	10
ROE002-01-p-00012-001-53	2008-03-07	RO1155697-000-005		CSNK2A1	<50	10
ROE002-01-p-00012-001-01	2007-10-17	RO1155697-000-005		CSNK2A2	<50	10
ROE002-01-p-00012-001-01	2007-10-17	RO1155697-000-005		DAPK1	<50	10
ROE002-01-p-00012-001-01	2007-10-18	RO1155697-000-005		DAPK2	<50	10
ROE002-01-p-00012-001-01	2007-10-17	RO1155697-000-005		DAPK3	<50	10
ROE002-01-p-00012-001-01	2007-10-17	RO1155697-000-005		DCAMKL1	<50	10
ROE002-01-p-00012-001-01	2007-10-17	RO1155697-000-005		DCAMKL2	<50	10
ROE002-01-p-00012-001-01	2007-10-18	RO1155697-000-005		DCAMKL3	<50	10
ROE002-01-p-00012-001-53	2008-03-07	RO1155697-000-005		DDR1	100	10
ROE002-01-p-00012-001-01	2007-10-17	RO1155697-000-005		DDR2	100	10
ROE002-01-p-00012-001-01	2007-10-17	RO1155697-000-005		DLK	<50	10
ROE002-01-p-00012-001-51	2007-10-17	RO1155697-000-005		DMPK	<50	10
ROE002-01-p-00012-001-01	2007-10-17	RO1155697-000-005		DMPK2	100	10
ROE002-01-p-00012-001-53	2008-03-07	RO1155697-000-005		DRAK1	<50	10
ROE002-01-p-00012-001-53	2008-03-07	RO1155697-000-005		DRAK2	<50	10
ROE002-01-p-00012-001-01	2007-10-17	RO1155697-000-005		DYRK1B	79	10
ROE002-01-p-00012-001-01	2007-10-17	RO1155697-000-005		EGFR	95	10
ROE002-01-p-00012-001-53	2008-03-07	RO1155697-000-005		EGFR(E746-A750del)	96	10
ROE002-01-p-00012-001-54	2008-03-19	RO1155697-000-005		EGFR(G719C)	99	10
ROE002-01-p-00012-001-01	2007-10-18	RO1155697-000-005		EGFR(G719S)	96	10
ROE002-01-p-00012-001-53	2008-03-07	RO1155697-000-005		EGFR(L747-E749del, A750P)	98	10
ROE002-01-p-00012-001-01	2007-10-17	RO1155697-000-005		EGFR(L747-S752del, P753S)	95	10
ROE002-01-p-00012-001-01	2007-10-17	RO1155697-000-005		EGFR(L747-T751del,Sins)	97	10
ROE002-01-p-00012-001-01	2007-10-17	RO1155697-000-005		EGFR(L858R)	98	10
ROE002-01-p-00012-001-53	2008-03-07	RO1155697-000-005		EGFR(L861Q)	97	10
ROE002-01-p-00012-001-01	2007-10-17	RO1155697-000-005		EGFR(S752-I759del)	98	10
ROE002-01-p-00012-001-01	2007-10-17	RO1155697-000-005		EPHA1	81	10
ROE002-01-p-00012-001-01	2007-10-18	RO1155697-000-005		EPHA2	<50	10
ROE002-01-p-00012-001-01	2007-10-17	RO1155697-000-005		EPHA3	85	10
ROE002-01-p-00012-001-01	2007-10-17	RO1155697-000-005		EPHA4	<50	10
ROE002-01-p-00012-001-01	2007-10-17	RO1155697-000-005		EPHA5	<50	10
ROE002-01-p-00012-001-01	2007-10-17	RO1155697-000-005		EPHA6	93	10
ROE002-01-p-00012-001-01	2007-10-17	RO1155697-000-005		EPHA7	<50	10
ROE002-01-p-00012-001-51	2007-10-17	RO1155697-000-005		EPHA8	71	10
ROE002-01-p-00012-001-01	2007-10-17	RO1155697-000-005		EPHB1	<50	10
ROE002-01-p-00012-001-51	2007-10-17	RO1155697-000-005		EPHB2	<50	10
ROE002-01-p-00012-001-51	2007-10-17	RO1155697-000-005		EPHB3	82	10
ROE002-01-p-00012-001-01	2007-10-18	RO1155697-000-005		EPHB4	72	10
ROE002-01-p-00012-001-01	2007-10-17	RO1155697-000-005		ERBB2	<50	10
ROE002-01-p-00012-001-01	2007-10-17	RO1155697-000-005		ERBB4	80	10
ROE002-01-p-00012-001-53	2008-03-07	RO1155697-000-005		ERK1	80	10
ROE002-01-p-00012-001-51	2007-10-17	RO1155697-000-005		ERK2	87	10
ROE002-01-p-00012-001-51	2007-10-17	RO1155697-000-005		ERK3	98	10
ROE002-01-p-00012-001-53	2008-03-07	RO1155697-000-005		ERK4	68	10
ROE002-01-p-00012-001-01	2007-10-18	RO1155697-000-005		ERK5	<50	10
ROE002-01-p-00012-001-01	2007-10-17	RO1155697-000-005		ERK8	98	10
ROE002-01-p-00012-001-01	2007-10-18	RO1155697-000-005		FAK	<50	10
ROE002-01-p-00012-001-54	2008-03-19	RO1155697-000-005		FER	<50	10
ROE002-01-p-00012-001-01	2007-10-17	RO1155697-000-005		FES	<50	10
ROE002-01-p-00012-001-01	2007-10-18	RO1155697-000-005		FGFR1	<50	10
ROE002-01-p-00012-001-01	2007-10-17	RO1155697-000-005		FGFR2	<50	10
ROE002-01-p-00012-001-01	2007-10-17	RO1155697-000-005		FGFR3	<50	10
ROE002-01-p-00012-001-51	2007-10-17	RO1155697-000-005		FGFR3(G697C)	<50	10
ROE002-01-p-00012-001-51	2007-10-17	RO1155697-000-005		FGFR4	<50	10
ROE002-01-p-00012-001-51	2007-10-17	RO1155697-000-005		FGR	<50	10
ROE002-01-p-00012-001-01	2007-10-18	RO1155697-000-005		FLT1	<50	10
ROE002-01-p-00012-001-51	2007-10-17	RO1155697-000-005		FLT3	<50	10
ROE002-01-p-00012-001-01	2007-10-17	RO1155697-000-005		FLT3(D835H)	<50	10
ROE002-01-p-00012-001-01	2007-10-17	RO1155697-000-005		FLT3(D835Y)	76	10
ROE002-01-p-00012-001-01	2007-10-17	RO1155697-000-005		FLT3(ITD)	<50	10
ROE002-01-p-00012-001-01	2007-10-17	RO1155697-000-005		FLT3(K663Q)	<50	10
ROE002-01-p-00012-001-53	2008-03-07	RO1155697-000-005		FLT3(N841I)	<50	10
ROE002-01-p-00012-001-54	2008-03-19	RO1155697-000-005		FLT4	<50	10
ROE002-01-p-00012-001-01	2007-10-18	RO1155697-000-005		FRK	85	10
ROE002-01-p-00012-001-01	2007-10-17	RO1155697-000-005		FYN	<50	10
ROE002-01-p-00012-001-01	2007-10-17	RO1155697-000-005		GAK	98	10
ROE002-01-p-00012-001-01	2007-10-17	RO1155697-000-005		GCN2(Kin.Dom.2,S808G)	<50	10
ROE002-01-p-00012-001-53	2008-03-07	RO1155697-000-005		GSK3A	98	10
ROE002-01-p-00012-001-01	2007-10-17	RO1155697-000-005		GSK3B	96	10
ROE002-01-p-00012-001-01	2007-10-17	RO1155697-000-005		HCK	<50	10
ROE002-01-p-00012-001-51	2007-10-17	RO1155697-000-005		HIPK1	<50	10
ROE002-01-p-00012-001-01	2007-10-17	RO1155697-000-005		HPK1	67	10
ROE002-01-p-00012-001-53	2008-03-07	RO1155697-000-005		IGF1R	<50	10
ROE002-01-p-00012-001-01	2007-10-17	RO1155697-000-005		IKK-alpha	<50	10
ROE002-01-p-00012-001-01	2007-10-17	RO1155697-000-005		IKK-beta	<50	10
ROE002-01-p-00012-001-01	2007-10-17	RO1155697-000-005		IKK-epsilon	<50	10
ROE002-01-p-00012-001-53	2008-03-07	RO1155697-000-005		INSR	<50	10
ROE002-01-p-00012-001-01	2007-10-17	RO1155697-000-005		INSRR	<50	10
ROE002-01-p-00012-001-01	2007-10-17	RO1155697-000-005		IRAK3	75	10
ROE002-01-p-00012-001-51	2007-10-17	RO1155697-000-005		ITK	<50	10
ROE002-01-p-00012-001-53	2008-03-05	RO1155697-000-005		JAK1(JH1domain-catalytic)	<50	10
ROE002-01-p-00012-001-01	2007-10-18	RO1155697-000-005		JAK1(JH2domain-pseudokinase)	99	10
ROE002-01-p-00012-001-51	2007-10-17	RO1155697-000-005		JAK2(JH1domain-catalytic)	<50	10
ROE002-01-p-00012-001-51	2007-10-17	RO1155697-000-005		JAK3(JH1domain-catalytic)	<50	10
ROE002-01-p-00012-001-01	2007-10-17	RO1155697-000-005		JNK1	100	10
ROE002-01-p-00012-001-01	2007-10-17	RO1155697-000-005		JNK2	100	10
ROE002-01-p-00012-001-01	2007-10-17	RO1155697-000-005		JNK3	88	10
ROE002-01-p-00012-001-01	2007-10-17	RO1155697-000-005		KIT	<50	10
ROE002-01-p-00012-001-01	2007-10-18	RO1155697-000-005		KIT(D816V)	<50	10
ROE002-01-p-00012-001-01	2007-10-17	RO1155697-000-005		KIT(V559D)	75	10
ROE002-01-p-00012-001-01	2007-10-17	RO1155697-000-005		KIT(V559D,T670I)	<50	10
ROE002-01-p-00012-001-53	2008-03-07	RO1155697-000-005		KIT(V559D,V654A)	<50	10
ROE002-01-p-00012-001-01	2007-10-17	RO1155697-000-005		LATS1	68	10
ROE002-01-p-00012-001-53	2008-03-07	RO1155697-000-005		LATS2	82	10
ROE002-01-p-00012-001-01	2007-10-18	RO1155697-000-005		LCK	71	10
ROE002-01-p-00012-001-01	2007-10-17	RO1155697-000-005		LIMK1	<50	10
ROE002-01-p-00012-001-01	2007-10-17	RO1155697-000-005		LIMK2	<50	10
ROE002-01-p-00012-001-01	2007-10-17	RO1155697-000-005		LKB1	<50	10
ROE002-01-p-00012-001-51	2007-10-17	RO1155697-000-005		LOK	<50	10
ROE002-01-p-00012-001-02	2007-10-19	RO1155697-000-005		LTK	<50	10
ROE002-01-p-00012-001-01	2007-10-17	RO1155697-000-005		LYN	<50	10
ROE002-01-p-00012-001-01	2007-10-18	RO1155697-000-005		MAP3K3	<50	10
ROE002-01-p-00012-001-01	2007-10-17	RO1155697-000-005		MAP3K4	<50	10
ROE002-01-p-00012-001-53	2008-03-07	RO1155697-000-005		MAP4K2	<50	10
ROE002-01-p-00012-001-51	2007-10-17	RO1155697-000-005		MAP4K3	<50	10
ROE002-01-p-00012-001-51	2007-10-17	RO1155697-000-005		MAP4K4	84	10
ROE002-01-p-00012-001-01	2007-10-17	RO1155697-000-005		MAP4K5	<50	10
ROE002-01-p-00012-001-51	2007-10-17	RO1155697-000-005		MAPKAPK2	<50	10
ROE002-01-p-00012-001-51	2007-10-17	RO1155697-000-005		MAPKAPK5	<50	10
ROE002-01-p-00012-001-01	2007-10-17	RO1155697-000-005		MARK1	<50	10
ROE002-01-p-00012-001-01	2007-10-17	RO1155697-000-005		MARK2	77	10
ROE002-01-p-00012-001-01	2007-10-17	RO1155697-000-005		MARK3	<50	10
ROE002-01-p-00012-001-51	2007-10-17	RO1155697-000-005		MARK4	<50	10
ROE002-01-p-00012-001-51	2007-10-17	RO1155697-000-005		MEK1	<50	10
ROE002-01-p-00012-001-01	2007-10-18	RO1155697-000-005		MEK2	<50	10
ROE002-01-p-00012-001-01	2007-10-17	RO1155697-000-005		MEK3	99	10
ROE002-01-p-00012-001-01	2007-10-17	RO1155697-000-005		MEK4	87	10
ROE002-01-p-00012-001-01	2007-10-17	RO1155697-000-005		MEK6	66	10
ROE002-01-p-00012-001-01	2007-10-17	RO1155697-000-005		MELK	<50	10
ROE002-01-p-00012-001-01	2007-10-17	RO1155697-000-005		MERTK	<50	10
ROE002-01-p-00012-001-01	2007-10-18	RO1155697-000-005		MET	<50	10
ROE002-01-p-00012-001-01	2007-10-17	RO1155697-000-005		MINK	<50	10
ROE002-01-p-00012-001-01	2007-10-17	RO1155697-000-005		MKNK1	<50	10
ROE002-01-p-00012-001-01	2007-10-17	RO1155697-000-005		MKNK2	<50	10
ROE002-01-p-00012-001-01	2007-10-17	RO1155697-000-005		MLCK	<50	10
ROE002-01-p-00012-001-01	2007-10-17	RO1155697-000-005		MLK1	<50	10
ROE002-01-p-00012-001-01	2007-10-17	RO1155697-000-005		MLK2	<50	10
ROE002-01-p-00012-001-01	2007-10-17	RO1155697-000-005		MLK3	<50	10
ROE002-01-p-00012-001-01	2007-10-17	RO1155697-000-005		MRCKA	99	10
ROE002-01-p-00012-001-01	2007-10-18	RO1155697-000-005		MRCKB	98	10
ROE002-01-p-00012-001-51	2007-10-17	RO1155697-000-005		MST1	<50	10
ROE002-01-p-00012-001-01	2007-10-17	RO1155697-000-005		MST1R	<50	10
ROE002-01-p-00012-001-01	2007-10-17	RO1155697-000-005		MST2	<50	10
ROE002-01-p-00012-001-01	2007-10-18	RO1155697-000-005		MST3	68	10
ROE002-01-p-00012-001-01	2007-10-17	RO1155697-000-005		MST4	97	10
ROE002-01-p-00012-001-51	2007-10-17	RO1155697-000-005		MUSK	94	10
ROE002-01-p-00012-001-51	2007-10-17	RO1155697-000-005		MYLK	<50	10
ROE002-01-p-00012-001-01	2007-10-17	RO1155697-000-005		MYLK2	<50	10
ROE002-01-p-00012-001-01	2007-10-17	RO1155697-000-005		MYO3A	<50	10
ROE002-01-p-00012-001-54	2008-03-19	RO1155697-000-005		MYO3B	<50	10
ROE002-01-p-00012-001-51	2007-10-17	RO1155697-000-005		NDR2	<50	10
ROE002-01-p-00012-001-01	2007-10-17	RO1155697-000-005		NEK1	<50	10
ROE002-01-p-00012-001-51	2007-10-17	RO1155697-000-005		NEK2	<50	10
ROE002-01-p-00012-001-53	2008-03-05	RO1155697-000-005		NEK5	<50	10
ROE002-01-p-00012-001-01	2007-10-17	RO1155697-000-005		NEK6	<50	10
ROE002-01-p-00012-001-01	2007-10-17	RO1155697-000-005		NEK7	<50	10
ROE002-01-p-00012-001-02	2007-10-19	RO1155697-000-005		NEK9	<50	10
ROE002-01-p-00012-001-01	2007-10-17	RO1155697-000-005		NLK	98	10
ROE002-01-p-00012-001-01	2007-10-17	RO1155697-000-005		p38-alpha	100	10
ROE002-01-p-00012-001-51	2007-10-17	RO1155697-000-005		p38-beta	100	10
ROE002-01-p-00012-001-01	2007-10-17	RO1155697-000-005		p38-delta	82	10
ROE002-01-p-00012-001-01	2007-10-17	RO1155697-000-005		p38-gamma	90	10
ROE002-01-p-00012-001-51	2007-10-17	RO1155697-000-005		PAK1	<50	10
ROE002-01-p-00012-001-01	2007-10-17	RO1155697-000-005		PAK2	<50	10
ROE002-01-p-00012-001-01	2007-10-17	RO1155697-000-005		PAK3	<50	10
ROE002-01-p-00012-001-01	2007-10-18	RO1155697-000-005		PAK4	82	10
ROE002-01-p-00012-001-02	2007-10-19	RO1155697-000-005		PAK6	<50	10
ROE002-01-p-00012-001-51	2007-10-17	RO1155697-000-005		PAK7	86	10
ROE002-01-p-00012-001-01	2007-10-17	RO1155697-000-005		PCTK1	100	10
ROE002-01-p-00012-001-53	2008-03-05	RO1155697-000-005		PCTK2	78	10
ROE002-01-p-00012-001-51	2007-10-17	RO1155697-000-005		PCTK3	77	10
ROE002-01-p-00012-001-53	2008-03-07	RO1155697-000-005		PDGFRA	<50	10
ROE002-01-p-00012-001-01	2007-10-17	RO1155697-000-005		PDGFRB	<50	10
ROE002-01-p-00012-001-53	2008-03-07	RO1155697-000-005		PDPK1	<50	10
ROE002-01-p-00012-001-02	2007-10-19	RO1155697-000-005		PFTAIRE2	<50	10
ROE002-01-p-00012-001-53	2008-03-07	RO1155697-000-005		PFTK1	<50	10
ROE002-01-p-00012-001-01	2007-10-18	RO1155697-000-005		PHKG1	<50	10
ROE002-01-p-00012-001-51	2007-10-17	RO1155697-000-005		PHKG2	91	10
ROE002-01-p-00012-001-01	2007-10-17	RO1155697-000-005		PIK3C2B	<50	10
ROE002-01-p-00012-001-51	2007-10-17	RO1155697-000-005		PIK3CA	<50	10
ROE002-01-p-00012-001-01	2007-10-17	RO1155697-000-005		PIK3CA(E545K)	<50	10
ROE002-01-p-00012-001-01	2007-10-17	RO1155697-000-005		PIK3CB	<50	10
ROE002-01-p-00012-001-01	2007-10-17	RO1155697-000-005		PIK3CD	<50	10
ROE002-01-p-00012-001-01	2007-10-18	RO1155697-000-005		PIK3CG	<50	10
ROE002-01-p-00012-001-01	2007-10-17	RO1155697-000-005		PIM1	<50	10
ROE002-01-p-00012-001-01	2007-10-17	RO1155697-000-005		PIM2	<50	10
ROE002-01-p-00012-001-51	2007-10-17	RO1155697-000-005		PIM3	<50	10
ROE002-01-p-00012-001-51	2007-10-17	RO1155697-000-005		PIP5K1A	<50	10
ROE002-01-p-00012-001-01	2007-10-17	RO1155697-000-005		PIP5K2B	<50	10
ROE002-01-p-00012-001-53	2008-03-07	RO1155697-000-005		PKAC-alpha	<50	10
ROE002-01-p-00012-001-01	2007-10-18	RO1155697-000-005		PKAC-beta	67	10
ROE002-01-p-00012-001-51	2007-10-17	RO1155697-000-005		PKMYT1	<50	10
ROE002-01-p-00012-001-53	2008-03-07	RO1155697-000-005		PKN1	<50	10
ROE002-01-p-00012-001-01	2007-10-17	RO1155697-000-005		PKN2	<50	10
ROE002-01-p-00012-001-51	2007-10-17	RO1155697-000-005		PLK1	<50	10
ROE002-01-p-00012-001-02	2007-10-19	RO1155697-000-005		PLK3	<50	10
ROE002-01-p-00012-001-01	2007-10-17	RO1155697-000-005		PLK4	98	10
ROE002-01-p-00012-001-51	2007-10-17	RO1155697-000-005		PRKCD	<50	10
ROE002-01-p-00012-001-01	2007-10-17	RO1155697-000-005		PRKCE	<50	10
ROE002-01-p-00012-001-02	2007-10-19	RO1155697-000-005		PRKCH	<50	10
ROE002-01-p-00012-001-53	2008-03-07	RO1155697-000-005		PRKCQ	78	10
ROE002-01-p-00012-001-01	2007-10-17	RO1155697-000-005		PRKD1	92	10
ROE002-01-p-00012-001-53	2008-03-07	RO1155697-000-005		PRKD2	98	10
ROE002-01-p-00012-001-53	2008-03-07	RO1155697-000-005		PRKD3	98	10
ROE002-01-p-00012-001-01	2007-10-17	RO1155697-000-005		PRKG1	<50	10
ROE002-01-p-00012-001-01	2007-10-17	RO1155697-000-005		PRKG2	<50	10
ROE002-01-p-00012-001-01	2007-10-17	RO1155697-000-005		PRKR	<50	10
ROE002-01-p-00012-001-54	2008-03-19	RO1155697-000-005		PRKX	<50	10
ROE002-01-p-00012-001-01	2007-10-17	RO1155697-000-005		PYK2	<50	10
ROE002-01-p-00012-001-53	2008-03-07	RO1155697-000-005		RAF1	81	10
ROE002-01-p-00012-001-01	2007-10-18	RO1155697-000-005		RET	68	10
ROE002-01-p-00012-001-51	2007-10-17	RO1155697-000-005		RET(M918T)	68	10
ROE002-01-p-00012-001-01	2007-10-18	RO1155697-000-005		RET(V804L)	<50	10
ROE002-01-p-00012-001-51	2007-10-17	RO1155697-000-005		RET(V804M)	<50	10
ROE002-01-p-00012-001-51	2007-10-17	RO1155697-000-005		RIOK1	<50	10
ROE002-01-p-00012-001-01	2007-10-17	RO1155697-000-005		RIOK2	<50	10
ROE002-01-p-00012-001-01	2007-10-17	RO1155697-000-005		RIOK3	<50	10
ROE002-01-p-00012-001-53	2008-03-07	RO1155697-000-005		RIPK1	<50	10
ROE002-01-p-00012-001-02	2007-10-19	RO1155697-000-005		RIPK2	97	10
ROE002-01-p-00012-001-01	2007-10-17	RO1155697-000-005		RIPK4	76	10
ROE002-01-p-00012-001-01	2007-10-17	RO1155697-000-005		ROCK2	89	10
ROE002-01-p-00012-001-01	2007-10-17	RO1155697-000-005		ROS1	80	10
ROE002-01-p-00012-001-53	2008-03-07	RO1155697-000-005		RPS6KA1(Kin.Dom.1-N-terminal)	<50	10
ROE002-01-p-00012-001-01	2007-10-17	RO1155697-000-005		RPS6KA1(Kin.Dom.2-C-terminal)	92	10
ROE002-01-p-00012-001-53	2008-03-07	RO1155697-000-005		RPS6KA2(Kin.Dom.1-N-terminal)	<50	10
ROE002-01-p-00012-001-01	2007-10-17	RO1155697-000-005		RPS6KA2(Kin.Dom.2-C-terminal)	<50	10
ROE002-01-p-00012-001-53	2008-03-07	RO1155697-000-005		RPS6KA3(Kin.Dom.1-N-terminal)	<50	10
ROE002-01-p-00012-001-51	2007-10-17	RO1155697-000-005		RPS6KA4(Kin.Dom.1-N-terminal)	<50	10
ROE002-01-p-00012-001-01	2007-10-17	RO1155697-000-005		RPS6KA4(Kin.Dom.2-C-terminal)	<50	10
ROE002-01-p-00012-001-51	2007-10-17	RO1155697-000-005		RPS6KA5(Kin.Dom.1-N-terminal)	<50	10
ROE002-01-p-00012-001-01	2007-10-17	RO1155697-000-005		RPS6KA5(Kin.Dom.2-C-terminal)	<50	10
ROE002-01-p-00012-001-01	2007-10-17	RO1155697-000-005		RPS6KA6(Kin.Dom.1-N-terminal)	<50	10
ROE002-01-p-00012-001-51	2007-10-17	RO1155697-000-005		RPS6KA6(Kin.Dom.2-C-terminal)	98	10
ROE002-01-p-00012-001-01	2007-10-18	RO1155697-000-005		SgK085	<50	10
ROE002-01-p-00012-001-01	2007-10-18	RO1155697-000-005		SgK110	<50	10
ROE002-01-p-00012-001-51	2007-10-17	RO1155697-000-005		SIK	<50	10
ROE002-01-p-00012-001-01	2007-10-17	RO1155697-000-005		SIK2	<50	10
ROE002-01-p-00012-001-51	2007-10-17	RO1155697-000-005		SLK	80	10
ROE002-01-p-00012-001-01	2007-10-17	RO1155697-000-005		SNARK	89	10
ROE002-01-p-00012-001-01	2007-10-18	RO1155697-000-005		SRC	87	10
ROE002-01-p-00012-001-02	2007-10-19	RO1155697-000-005		SRMS	<50	10
ROE002-01-p-00012-001-01	2007-10-17	RO1155697-000-005		SRPK1	<50	10
ROE002-01-p-00012-001-01	2007-10-17	RO1155697-000-005		SRPK2	<50	10
ROE002-01-p-00012-001-01	2007-10-17	RO1155697-000-005		SRPK3	<50	10
ROE002-01-p-00012-001-51	2007-10-17	RO1155697-000-005		STK16	96	10
ROE002-01-p-00012-001-01	2007-10-18	RO1155697-000-005		STK33	<50	10
ROE002-01-p-00012-001-01	2007-10-17	RO1155697-000-005		STK35	79	10
ROE002-01-p-00012-001-51	2007-10-17	RO1155697-000-005		STK36	100	10
ROE002-01-p-00012-001-01	2007-10-17	RO1155697-000-005		SYK	72	10
ROE002-01-p-00012-001-01	2007-10-18	RO1155697-000-005		TAK1	<50	10
ROE002-01-p-00012-001-01	2007-10-17	RO1155697-000-005		TAOK1	99	10
ROE002-01-p-00012-001-01	2007-10-17	RO1155697-000-005		TAOK3	80	10
ROE002-01-p-00012-001-01	2007-10-17	RO1155697-000-005		TEC	<50	10
ROE002-01-p-00012-001-51	2007-10-17	RO1155697-000-005		TESK1	<50	10
ROE002-01-p-00012-001-53	2008-03-07	RO1155697-000-005		TGFBR1	91	10
ROE002-01-p-00012-001-51	2007-10-17	RO1155697-000-005		TGFBR2	98	10
ROE002-01-p-00012-001-01	2007-10-17	RO1155697-000-005		TIE1	<50	10
ROE002-01-p-00012-001-01	2007-10-18	RO1155697-000-005		TIE2	<50	10
ROE002-01-p-00012-001-51	2007-10-17	RO1155697-000-005		TLK1	<50	10
ROE002-01-p-00012-001-01	2007-10-18	RO1155697-000-005		TLK2	<50	10
ROE002-01-p-00012-001-01	2007-10-18	RO1155697-000-005		TNIK	96	10
ROE002-01-p-00012-001-51	2007-10-17	RO1155697-000-005		TNK1	<50	10
ROE002-01-p-00012-001-01	2007-10-18	RO1155697-000-005		TNK2	<50	10
ROE002-01-p-00012-001-01	2007-10-17	RO1155697-000-005		TNNI3K	67	10
ROE002-01-p-00012-001-01	2007-10-18	RO1155697-000-005		TRKA	<50	10
ROE002-01-p-00012-001-01	2007-10-17	RO1155697-000-005		TRKB	<50	10
ROE002-01-p-00012-001-51	2007-10-17	RO1155697-000-005		TRKC	<50	10
ROE002-01-p-00012-001-53	2008-03-07	RO1155697-000-005		TSSK1B	<50	10
ROE002-01-p-00012-001-02	2007-10-19	RO1155697-000-005		TTK	88	10
ROE002-01-p-00012-001-01	2007-10-17	RO1155697-000-005		TXK	<50	10
ROE002-01-p-00012-001-01	2007-10-17	RO1155697-000-005		TYK2(JH1domain-catalytic)	<50	10
ROE002-01-p-00012-001-53	2008-03-07	RO1155697-000-005		TYK2(JH2domain-pseudokinase)	78	10
ROE002-01-p-00012-001-01	2007-10-17	RO1155697-000-005		TYRO3	<50	10
ROE002-01-p-00012-001-01	2007-10-17	RO1155697-000-005		ULK1	<50	10
ROE002-01-p-00012-001-01	2007-10-18	RO1155697-000-005		ULK2	<50	10
ROE002-01-p-00012-001-51	2007-10-17	RO1155697-000-005		ULK3	<50	10
ROE002-01-p-00012-001-01	2007-10-17	RO1155697-000-005		VEGFR2	<50	10
ROE002-01-p-00012-001-01	2007-10-18	RO1155697-000-005		WEE1	<50	10
ROE002-01-p-00012-001-51	2007-10-17	RO1155697-000-005		WEE2	<50	10
ROE002-01-p-00012-001-01	2007-10-18	RO1155697-000-005		YANK2	89	10
ROE002-01-p-00012-001-01	2007-10-17	RO1155697-000-005		YANK3	67	10
ROE002-01-p-00012-001-51	2007-10-17	RO1155697-000-005		YES	73	10
ROE002-01-p-00012-001-51	2007-10-17	RO1155697-000-005		YSK1	<50	10
ROE002-01-p-00012-001-01	2007-10-17	RO1155697-000-005		ZAK	<50	10
ROE002-01-p-00012-001-51	2007-10-17	RO1155697-000-005		ZAP70	<50	10

## Sheet: Compound 140
Job ID	Assay Date	Roche#(ERN), cmpd 140	Roche Enzyme_ID	Ambit Gene Symbol	Percent Competition	Compound Concentration (uM)
ROE002-01-p-00015-001-53	2008-03-07	RO3206145-001-002		AAK1	<50	10
ROE002-01-p-00015-001-53	2008-03-07	RO3206145-001-002		ABL1	<50	10
ROE002-01-p-00015-001-53	2008-03-07	RO3206145-001-002		ABL1(E255K)	<50	10
ROE002-01-p-00015-001-01	2007-11-06	RO3206145-001-002		ABL1(F317I)	<50	10
ROE002-01-p-00015-001-01	2007-11-06	RO3206145-001-002		ABL1(F317L)	<50	10
ROE002-01-p-00015-001-01	2007-11-06	RO3206145-001-002		ABL1(H396P)	<50	10
ROE002-01-p-00015-001-51	2007-11-06	RO3206145-001-002		ABL1(M351T)	<50	10
ROE002-01-p-00015-001-51	2007-11-06	RO3206145-001-002		ABL1(Q252H)	<50	10
ROE002-01-p-00015-001-53	2008-03-07	RO3206145-001-002		ABL1(T315I)	<50	10
ROE002-01-p-00015-001-01	2007-11-06	RO3206145-001-002		ABL1(Y253F)	<50	10
ROE002-01-p-00015-001-01	2007-11-06	RO3206145-001-002		ABL2	<50	10
ROE002-01-p-00015-001-01	2007-11-06	RO3206145-001-002		ACVR1	<50	10
ROE002-01-p-00015-001-53	2008-03-07	RO3206145-001-002		ACVR1B	<50	10
ROE002-01-p-00015-001-01	2007-11-06	RO3206145-001-002		ACVR2A	<50	10
ROE002-01-p-00015-001-01	2007-11-06	RO3206145-001-002		ACVR2B	<50	10
ROE002-01-p-00015-001-01	2007-11-06	RO3206145-001-002		ACVRL1	<50	10
ROE002-01-p-00015-001-53	2008-03-07	RO3206145-001-002		ADCK3	90	10
ROE002-01-p-00015-001-01	2007-11-06	RO3206145-001-002		ADCK4	98	10
ROE002-01-p-00015-001-51	2007-11-06	RO3206145-001-002		AKT1	<50	10
ROE002-01-p-00015-001-53	2008-03-07	RO3206145-001-002		AKT2	<50	10
ROE002-01-p-00015-001-01	2007-11-06	RO3206145-001-002		AKT3	<50	10
ROE002-01-p-00015-001-53	2008-03-07	RO3206145-001-002		ALK	<50	10
ROE002-01-p-00015-001-01	2007-11-06	RO3206145-001-002		AMPK-alpha1	<50	10
ROE002-01-p-00015-001-01	2007-11-06	RO3206145-001-002		AMPK-alpha2	<50	10
ROE002-01-p-00015-001-01	2007-11-06	RO3206145-001-002		ANKK1	<50	10
ROE002-01-p-00015-001-51	2007-11-06	RO3206145-001-002		ARK5	<50	10
ROE002-01-p-00015-001-51	2007-11-06	RO3206145-001-002		ASK1	<50	10
ROE002-01-p-00015-001-53	2008-03-07	RO3206145-001-002		AURKA	<50	10
ROE002-01-p-00015-001-53	2008-03-07	RO3206145-001-002		AURKB	<50	10
ROE002-01-p-00015-001-01	2007-11-06	RO3206145-001-002		AURKC	<50	10
ROE002-01-p-00015-001-53	2008-03-07	RO3206145-001-002		AXL	<50	10
ROE002-01-p-00015-001-51	2007-11-06	RO3206145-001-002		BIKE	<50	10
ROE002-01-p-00015-001-01	2007-11-06	RO3206145-001-002		BLK	<50	10
ROE002-01-p-00015-001-01	2007-11-06	RO3206145-001-002		BMPR1A	<50	10
ROE002-01-p-00015-001-01	2007-11-06	RO3206145-001-002		BMPR1B	<50	10
ROE002-01-p-00015-001-01	2007-11-06	RO3206145-001-002		BMPR2	<50	10
ROE002-01-p-00015-001-01	2007-11-06	RO3206145-001-002		BMX	<50	10
ROE002-01-p-00015-001-01	2007-11-06	RO3206145-001-002		BRAF	76	10
ROE002-01-p-00015-001-01	2007-11-06	RO3206145-001-002		BRAF(V600E)	78	10
ROE002-01-p-00015-001-51	2007-11-06	RO3206145-001-002		BRK	<50	10
ROE002-01-p-00015-001-01	2007-11-06	RO3206145-001-002		BRSK1	<50	10
ROE002-01-p-00015-001-01	2007-11-06	RO3206145-001-002		BRSK2	<50	10
ROE002-01-p-00015-001-51	2007-11-06	RO3206145-001-002		BTK	<50	10
ROE002-01-p-00015-001-01	2007-11-06	RO3206145-001-002		CAMK1	<50	10
ROE002-01-p-00015-001-51	2007-11-06	RO3206145-001-002		CAMK1D	<50	10
ROE002-01-p-00015-001-53	2008-03-07	RO3206145-001-002		CAMK1G	<50	10
ROE002-01-p-00015-001-53	2008-03-07	RO3206145-001-002		CAMK2A	<50	10
ROE002-01-p-00015-001-53	2008-03-07	RO3206145-001-002		CAMK2B	<50	10
ROE002-01-p-00015-001-53	2008-03-07	RO3206145-001-002		CAMK2D	<50	10
ROE002-01-p-00015-001-01	2007-11-06	RO3206145-001-002		CAMK2G	<50	10
ROE002-01-p-00015-001-02	2007-11-09	RO3206145-001-002		CAMK4	<50	10
ROE002-01-p-00015-001-01	2007-11-06	RO3206145-001-002		CAMKK1	<50	10
ROE002-01-p-00015-001-51	2007-11-06	RO3206145-001-002		CAMKK2	<50	10
ROE002-01-p-00015-001-01	2007-11-06	RO3206145-001-002		CDC2L1	<50	10
ROE002-01-p-00015-001-51	2007-11-06	RO3206145-001-002		CDC2L2	<50	10
ROE002-01-p-00015-001-53	2008-03-07	RO3206145-001-002		CDK11	<50	10
ROE002-01-p-00015-001-53	2008-03-07	RO3206145-001-002		CDK2	<50	10
ROE002-01-p-00015-001-53	2008-03-07	RO3206145-001-002		CDK3	<50	10
ROE002-01-p-00015-001-01	2007-11-06	RO3206145-001-002		CDK5	<50	10
ROE002-01-p-00015-001-01	2007-11-06	RO3206145-001-002		CDK7	<50	10
ROE002-01-p-00015-001-01	2007-11-06	RO3206145-001-002		CDK8	<50	10
ROE002-01-p-00015-001-53	2008-03-07	RO3206145-001-002		CDK9	<50	10
ROE002-01-p-00015-001-01	2007-11-06	RO3206145-001-002		CDKL2	<50	10
ROE002-01-p-00015-001-53	2008-03-07	RO3206145-001-002		CHEK1	<50	10
ROE002-01-p-00015-001-01	2007-11-06	RO3206145-001-002		CHEK2	<50	10
ROE002-01-p-00015-001-01	2007-11-06	RO3206145-001-002		CIT	99	10
ROE002-01-p-00015-001-01	2007-11-06	RO3206145-001-002		CLK1	<50	10
ROE002-01-p-00015-001-53	2008-03-07	RO3206145-001-002		CLK2	<50	10
ROE002-01-p-00015-001-01	2007-11-06	RO3206145-001-002		CLK3	<50	10
ROE002-01-p-00015-001-51	2007-11-06	RO3206145-001-002		CLK4	<50	10
ROE002-01-p-00015-001-53	2008-03-07	RO3206145-001-002		CSF1R	<50	10
ROE002-01-p-00015-001-53	2008-03-07	RO3206145-001-002		CSK	<50	10
ROE002-01-p-00015-001-01	2007-11-06	RO3206145-001-002		CSNK1A1L	86	10
ROE002-01-p-00015-001-53	2008-03-07	RO3206145-001-002		CSNK1D	96	10
ROE002-01-p-00015-001-51	2007-11-06	RO3206145-001-002		CSNK1E	100	10
ROE002-01-p-00015-001-01	2007-11-06	RO3206145-001-002		CSNK1G1	94	10
ROE002-01-p-00015-001-53	2008-03-07	RO3206145-001-002		CSNK1G2	89	10
ROE002-01-p-00015-001-01	2007-11-06	RO3206145-001-002		CSNK1G3	91	10
ROE002-01-p-00015-001-01	2007-11-06	RO3206145-001-002		CSNK2A1	<50	10
ROE002-01-p-00015-001-01	2007-11-06	RO3206145-001-002		CSNK2A2	<50	10
ROE002-01-p-00015-001-53	2008-03-07	RO3206145-001-002		DAPK1	73	10
ROE002-01-p-00015-001-01	2007-11-06	RO3206145-001-002		DAPK2	<50	10
ROE002-01-p-00015-001-01	2007-11-06	RO3206145-001-002		DAPK3	<50	10
ROE002-01-p-00015-001-53	2008-03-07	RO3206145-001-002		DCAMKL1	<50	10
ROE002-01-p-00015-001-01	2007-11-06	RO3206145-001-002		DCAMKL2	<50	10
ROE002-01-p-00015-001-01	2007-11-06	RO3206145-001-002		DCAMKL3	<50	10
ROE002-01-p-00015-001-51	2007-11-06	RO3206145-001-002		DDR1	98	10
ROE002-01-p-00015-001-01	2007-11-06	RO3206145-001-002		DDR2	67	10
ROE002-01-p-00015-001-01	2007-11-06	RO3206145-001-002		DLK	<50	10
ROE002-01-p-00015-001-51	2007-11-06	RO3206145-001-002		DMPK	<50	10
ROE002-01-p-00015-001-01	2007-11-06	RO3206145-001-002		DMPK2	74	10
ROE002-01-p-00015-001-01	2007-11-06	RO3206145-001-002		DRAK1	<50	10
ROE002-01-p-00015-001-51	2007-11-06	RO3206145-001-002		DRAK2	<50	10
ROE002-01-p-00015-001-53	2008-03-07	RO3206145-001-002		DYRK1B	<50	10
ROE002-01-p-00015-001-53	2008-03-07	RO3206145-001-002		EGFR	76	10
ROE002-01-p-00015-001-01	2007-11-06	RO3206145-001-002		EGFR(E746-A750del)	90	10
ROE002-01-p-00015-001-51	2007-11-06	RO3206145-001-002		EGFR(G719C)	87	10
ROE002-01-p-00015-001-01	2007-11-06	RO3206145-001-002		EGFR(G719S)	70	10
ROE002-01-p-00015-001-01	2007-11-06	RO3206145-001-002		EGFR(L747-E749del, A750P)	90	10
ROE002-01-p-00015-001-01	2007-11-06	RO3206145-001-002		EGFR(L747-S752del, P753S)	84	10
ROE002-01-p-00015-001-01	2007-11-06	RO3206145-001-002		EGFR(L747-T751del,Sins)	90	10
ROE002-01-p-00015-001-53	2008-03-07	RO3206145-001-002		EGFR(L858R)	84	10
ROE002-01-p-00015-001-51	2007-11-06	RO3206145-001-002		EGFR(L861Q)	87	10
ROE002-01-p-00015-001-01	2007-11-06	RO3206145-001-002		EGFR(S752-I759del)	91	10
ROE002-01-p-00015-001-01	2007-11-06	RO3206145-001-002		EPHA1	<50	10
ROE002-01-p-00015-001-01	2007-11-06	RO3206145-001-002		EPHA2	<50	10
ROE002-01-p-00015-001-53	2008-03-07	RO3206145-001-002		EPHA3	<50	10
ROE002-01-p-00015-001-01	2007-11-06	RO3206145-001-002		EPHA4	<50	10
ROE002-01-p-00015-001-01	2007-11-06	RO3206145-001-002		EPHA5	<50	10
ROE002-01-p-00015-001-01	2007-11-06	RO3206145-001-002		EPHA6	<50	10
ROE002-01-p-00015-001-01	2007-11-06	RO3206145-001-002		EPHA7	<50	10
ROE002-01-p-00015-001-51	2007-11-06	RO3206145-001-002		EPHA8	<50	10
ROE002-01-p-00015-001-01	2007-11-06	RO3206145-001-002		EPHB1	<50	10
ROE002-01-p-00015-001-51	2007-11-06	RO3206145-001-002		EPHB2	<50	10
ROE002-01-p-00015-001-51	2007-11-06	RO3206145-001-002		EPHB3	<50	10
ROE002-01-p-00015-001-01	2007-11-06	RO3206145-001-002		EPHB4	<50	10
ROE002-01-p-00015-001-53	2008-03-07	RO3206145-001-002		ERBB2	<50	10
ROE002-01-p-00015-001-53	2008-03-07	RO3206145-001-002		ERBB4	<50	10
ROE002-01-p-00015-001-53	2008-03-07	RO3206145-001-002		ERK1	<50	10
ROE002-01-p-00015-001-51	2007-11-06	RO3206145-001-002		ERK2	<50	10
ROE002-01-p-00015-001-51	2007-11-06	RO3206145-001-002		ERK3	<50	10
ROE002-01-p-00015-001-51	2007-11-06	RO3206145-001-002		ERK4	<50	10
ROE002-01-p-00015-001-01	2007-11-06	RO3206145-001-002		ERK5	<50	10
ROE002-01-p-00015-001-01	2007-11-06	RO3206145-001-002		ERK8	<50	10
ROE002-01-p-00015-001-01	2007-11-06	RO3206145-001-002		FAK	<50	10
ROE002-01-p-00015-001-51	2007-11-06	RO3206145-001-002		FER	<50	10
ROE002-01-p-00015-001-01	2007-11-06	RO3206145-001-002		FES	<50	10
ROE002-01-p-00015-001-01	2007-11-06	RO3206145-001-002		FGFR1	<50	10
ROE002-01-p-00015-001-01	2007-11-06	RO3206145-001-002		FGFR2	<50	10
ROE002-01-p-00015-001-53	2008-03-07	RO3206145-001-002		FGFR3	<50	10
ROE002-01-p-00015-001-51	2007-11-06	RO3206145-001-002		FGFR3(G697C)	<50	10
ROE002-01-p-00015-001-51	2007-11-06	RO3206145-001-002		FGFR4	<50	10
ROE002-01-p-00015-001-51	2007-11-06	RO3206145-001-002		FGR	<50	10
ROE002-01-p-00015-001-01	2007-11-06	RO3206145-001-002		FLT1	<50	10
ROE002-01-p-00015-001-51	2007-11-06	RO3206145-001-002		FLT3	<50	10
ROE002-01-p-00015-001-01	2007-11-06	RO3206145-001-002		FLT3(D835H)	<50	10
ROE002-01-p-00015-001-01	2007-11-06	RO3206145-001-002		FLT3(D835Y)	<50	10
ROE002-01-p-00015-001-01	2007-11-06	RO3206145-001-002		FLT3(ITD)	<50	10
ROE002-01-p-00015-001-01	2007-11-06	RO3206145-001-002		FLT3(K663Q)	<50	10
ROE002-01-p-00015-001-01	2007-11-06	RO3206145-001-002		FLT3(N841I)	<50	10
ROE002-01-p-00015-001-51	2007-11-06	RO3206145-001-002		FLT4	<50	10
ROE002-01-p-00015-001-01	2007-11-06	RO3206145-001-002		FRK	<50	10
ROE002-01-p-00015-001-01	2007-11-06	RO3206145-001-002		FYN	<50	10
ROE002-01-p-00015-001-01	2007-11-06	RO3206145-001-002		GAK	98	10
ROE002-01-p-00015-001-01	2007-11-06	RO3206145-001-002		GCN2(Kin.Dom.2,S808G)	<50	10
ROE002-01-p-00015-001-01	2007-11-06	RO3206145-001-002		GSK3A	<50	10
ROE002-01-p-00015-001-01	2007-11-06	RO3206145-001-002		GSK3B	<50	10
ROE002-01-p-00015-001-01	2007-11-06	RO3206145-001-002		HCK	<50	10
ROE002-01-p-00015-001-51	2007-11-06	RO3206145-001-002		HIPK1	<50	10
ROE002-01-p-00015-001-01	2007-11-06	RO3206145-001-002		HPK1	<50	10
ROE002-01-p-00015-001-53	2008-03-07	RO3206145-001-002		IGF1R	<50	10
ROE002-01-p-00015-001-01	2007-11-06	RO3206145-001-002		IKK-alpha	<50	10
ROE002-01-p-00015-001-01	2007-11-06	RO3206145-001-002		IKK-beta	<50	10
ROE002-01-p-00015-001-01	2007-11-06	RO3206145-001-002		IKK-epsilon	<50	10
ROE002-01-p-00015-001-53	2008-03-07	RO3206145-001-002		INSR	<50	10
ROE002-01-p-00015-001-01	2007-11-06	RO3206145-001-002		INSRR	<50	10
ROE002-01-p-00015-001-01	2007-11-06	RO3206145-001-002		IRAK3	<50	10
ROE002-01-p-00015-001-51	2007-11-06	RO3206145-001-002		ITK	<50	10
ROE002-01-p-00015-001-01	2007-11-06	RO3206145-001-002		JAK1(JH1domain-catalytic)	<50	10
ROE002-01-p-00015-001-01	2007-11-06	RO3206145-001-002		JAK1(JH2domain-pseudokinase)	90	10
ROE002-01-p-00015-001-53	2008-03-07	RO3206145-001-002		JAK2(JH1domain-catalytic)	<50	10
ROE002-01-p-00015-001-51	2007-11-06	RO3206145-001-002		JAK3(JH1domain-catalytic)	<50	10
ROE002-01-p-00015-001-53	2008-03-07	RO3206145-001-002		JNK1	100	10
ROE002-01-p-00015-001-53	2008-03-07	RO3206145-001-002		JNK2	100	10
ROE002-01-p-00015-001-53	2008-03-07	RO3206145-001-002		JNK3	83	10
ROE002-01-p-00015-001-53	2008-03-07	RO3206145-001-002		KIT	<50	10
ROE002-01-p-00015-001-01	2007-11-06	RO3206145-001-002		KIT(D816V)	<50	10
ROE002-01-p-00015-001-01	2007-11-06	RO3206145-001-002		KIT(V559D)	<50	10
ROE002-01-p-00015-001-53	2008-03-07	RO3206145-001-002		KIT(V559D,T670I)	<50	10
ROE002-01-p-00015-001-01	2007-11-06	RO3206145-001-002		KIT(V559D,V654A)	<50	10
ROE002-01-p-00015-001-01	2007-11-06	RO3206145-001-002		LATS1	<50	10
ROE002-01-p-00015-001-01	2007-11-06	RO3206145-001-002		LATS2	<50	10
ROE002-01-p-00015-001-01	2007-11-06	RO3206145-001-002		LCK	<50	10
ROE002-01-p-00015-001-01	2007-11-06	RO3206145-001-002		LIMK1	<50	10
ROE002-01-p-00015-001-01	2007-11-06	RO3206145-001-002		LIMK2	<50	10
ROE002-01-p-00015-001-53	2008-03-07	RO3206145-001-002		LKB1	<50	10
ROE002-01-p-00015-001-51	2007-11-06	RO3206145-001-002		LOK	<50	10
ROE002-01-p-00015-001-01	2007-11-06	RO3206145-001-002		LTK	<50	10
ROE002-01-p-00015-001-01	2007-11-06	RO3206145-001-002		LYN	<50	10
ROE002-01-p-00015-001-01	2007-11-06	RO3206145-001-002		MAP3K3	<50	10
ROE002-01-p-00015-001-01	2007-11-06	RO3206145-001-002		MAP3K4	<50	10
ROE002-01-p-00015-001-01	2007-11-06	RO3206145-001-002		MAP4K2	<50	10
ROE002-01-p-00015-001-51	2007-11-06	RO3206145-001-002		MAP4K3	<50	10
ROE002-01-p-00015-001-51	2007-11-06	RO3206145-001-002		MAP4K4	<50	10
ROE002-01-p-00015-001-01	2007-11-06	RO3206145-001-002		MAP4K5	<50	10
ROE002-01-p-00015-001-53	2008-03-07	RO3206145-001-002		MAPKAPK2	<50	10
ROE002-01-p-00015-001-51	2007-11-06	RO3206145-001-002		MAPKAPK5	<50	10
ROE002-01-p-00015-001-01	2007-11-06	RO3206145-001-002		MARK1	<50	10
ROE002-01-p-00015-001-53	2008-03-07	RO3206145-001-002		MARK2	<50	10
ROE002-01-p-00015-001-53	2008-03-07	RO3206145-001-002		MARK3	<50	10
ROE002-01-p-00015-001-51	2007-11-06	RO3206145-001-002		MARK4	<50	10
ROE002-01-p-00015-001-51	2007-11-06	RO3206145-001-002		MEK1	<50	10
ROE002-01-p-00015-001-01	2007-11-06	RO3206145-001-002		MEK2	<50	10
ROE002-01-p-00015-001-01	2007-11-06	RO3206145-001-002		MEK3	<50	10
ROE002-01-p-00015-001-01	2007-11-06	RO3206145-001-002		MEK4	<50	10
ROE002-01-p-00015-001-53	2008-03-07	RO3206145-001-002		MEK6	<50	10
ROE002-01-p-00015-001-01	2007-11-06	RO3206145-001-002		MELK	<50	10
ROE002-01-p-00015-001-01	2007-11-06	RO3206145-001-002		MERTK	<50	10
ROE002-01-p-00015-001-01	2007-11-06	RO3206145-001-002		MET	<50	10
ROE002-01-p-00015-001-01	2007-11-06	RO3206145-001-002		MINK	<50	10
ROE002-01-p-00015-001-53	2008-03-07	RO3206145-001-002		MKNK1	<50	10
ROE002-01-p-00015-001-53	2008-03-07	RO3206145-001-002		MKNK2	<50	10
ROE002-01-p-00015-001-01	2007-11-06	RO3206145-001-002		MLCK	<50	10
ROE002-01-p-00015-001-01	2007-11-06	RO3206145-001-002		MLK1	<50	10
ROE002-01-p-00015-001-01	2007-11-06	RO3206145-001-002		MLK2	<50	10
ROE002-01-p-00015-001-01	2007-11-06	RO3206145-001-002		MLK3	<50	10
ROE002-01-p-00015-001-01	2007-11-06	RO3206145-001-002		MRCKA	<50	10
ROE002-01-p-00015-001-01	2007-11-06	RO3206145-001-002		MRCKB	<50	10
ROE002-01-p-00015-001-51	2007-11-06	RO3206145-001-002		MST1	<50	10
ROE002-01-p-00015-001-01	2007-11-06	RO3206145-001-002		MST1R	<50	10
ROE002-01-p-00015-001-01	2007-11-06	RO3206145-001-002		MST2	<50	10
ROE002-01-p-00015-001-01	2007-11-06	RO3206145-001-002		MST3	<50	10
ROE002-01-p-00015-001-01	2007-11-06	RO3206145-001-002		MST4	<50	10
ROE002-01-p-00015-001-51	2007-11-06	RO3206145-001-002		MUSK	<50	10
ROE002-01-p-00015-001-51	2007-11-06	RO3206145-001-002		MYLK	<50	10
ROE002-01-p-00015-001-01	2007-11-06	RO3206145-001-002		MYLK2	<50	10
ROE002-01-p-00015-001-01	2007-11-06	RO3206145-001-002		MYO3A	<50	10
ROE002-01-p-00015-001-51	2007-11-06	RO3206145-001-002		MYO3B	<50	10
ROE002-01-p-00015-001-51	2007-11-06	RO3206145-001-002		NDR2	<50	10
ROE002-01-p-00015-001-53	2008-03-07	RO3206145-001-002		NEK1	<50	10
ROE002-01-p-00015-001-51	2007-11-06	RO3206145-001-002		NEK2	<50	10
ROE002-01-p-00015-001-01	2007-11-06	RO3206145-001-002		NEK5	<50	10
ROE002-01-p-00015-001-01	2007-11-06	RO3206145-001-002		NEK6	<50	10
ROE002-01-p-00015-001-01	2007-11-06	RO3206145-001-002		NEK7	<50	10
ROE002-01-p-00015-001-01	2007-11-06	RO3206145-001-002		NEK9	<50	10
ROE002-01-p-00015-001-01	2007-11-06	RO3206145-001-002		NLK	91	10
ROE002-01-p-00015-001-53	2008-03-07	RO3206145-001-002		p38-alpha	100	10
ROE002-01-p-00015-001-51	2007-11-06	RO3206145-001-002		p38-beta	100	10
ROE002-01-p-00015-001-01	2007-11-06	RO3206145-001-002		p38-delta	<50	10
ROE002-01-p-00015-001-01	2007-11-06	RO3206145-001-002		p38-gamma	<50	10
ROE002-01-p-00015-001-53	2008-03-07	RO3206145-001-002		PAK1	<50	10
ROE002-01-p-00015-001-53	2008-03-07	RO3206145-001-002		PAK2	<50	10
ROE002-01-p-00015-001-01	2007-11-06	RO3206145-001-002		PAK3	<50	10
ROE002-01-p-00015-001-01	2007-11-06	RO3206145-001-002		PAK4	<50	10
ROE002-01-p-00015-001-53	2008-03-07	RO3206145-001-002		PAK6	<50	10
ROE002-01-p-00015-001-53	2008-03-07	RO3206145-001-002		PAK7	<50	10
ROE002-01-p-00015-001-53	2008-03-07	RO3206145-001-002		PCTK1	<50	10
ROE002-01-p-00015-001-01	2007-11-06	RO3206145-001-002		PCTK2	<50	10
ROE002-01-p-00015-001-51	2007-11-06	RO3206145-001-002		PCTK3	<50	10
ROE002-01-p-00015-001-53	2008-03-07	RO3206145-001-002		PDGFRA	<50	10
ROE002-01-p-00015-001-53	2008-03-07	RO3206145-001-002		PDGFRB	<50	10
ROE002-01-p-00015-001-53	2008-03-07	RO3206145-001-002		PDPK1	<50	10
ROE002-01-p-00015-001-51	2007-11-06	RO3206145-001-002		PFTAIRE2	<50	10
ROE002-01-p-00015-001-01	2007-11-06	RO3206145-001-002		PFTK1	<50	10
ROE002-01-p-00015-001-01	2007-11-06	RO3206145-001-002		PHKG1	<50	10
ROE002-01-p-00015-001-51	2007-11-06	RO3206145-001-002		PHKG2	<50	10
ROE002-01-p-00015-001-01	2007-11-06	RO3206145-001-002		PIK3C2B	<50	10
ROE002-01-p-00015-001-51	2007-11-06	RO3206145-001-002		PIK3CA	<50	10
ROE002-01-p-00015-001-01	2007-11-06	RO3206145-001-002		PIK3CA(E545K)	<50	10
ROE002-01-p-00015-001-01	2007-11-06	RO3206145-001-002		PIK3CB	<50	10
ROE002-01-p-00015-001-01	2007-11-06	RO3206145-001-002		PIK3CD	<50	10
ROE002-01-p-00015-001-01	2007-11-06	RO3206145-001-002		PIK3CG	<50	10
ROE002-01-p-00015-001-01	2007-11-06	RO3206145-001-002		PIM1	<50	10
ROE002-01-p-00015-001-01	2007-11-06	RO3206145-001-002		PIM2	<50	10
ROE002-01-p-00015-001-51	2007-11-06	RO3206145-001-002		PIM3	<50	10
ROE002-01-p-00015-001-51	2007-11-06	RO3206145-001-002		PIP5K1A	<50	10
ROE002-01-p-00015-001-01	2007-11-06	RO3206145-001-002		PIP5K2B	<50	10
ROE002-01-p-00015-001-53	2008-03-07	RO3206145-001-002		PKAC-alpha	<50	10
ROE002-01-p-00015-001-01	2007-11-06	RO3206145-001-002		PKAC-beta	<50	10
ROE002-01-p-00015-001-51	2007-11-06	RO3206145-001-002		PKMYT1	<50	10
ROE002-01-p-00015-001-01	2007-11-06	RO3206145-001-002		PKN1	<50	10
ROE002-01-p-00015-001-01	2007-11-06	RO3206145-001-002		PKN2	<50	10
ROE002-01-p-00015-001-51	2007-11-06	RO3206145-001-002		PLK1	<50	10
ROE002-01-p-00015-001-53	2008-03-07	RO3206145-001-002		PLK3	<50	10
ROE002-01-p-00015-001-53	2008-03-07	RO3206145-001-002		PLK4	<50	10
ROE002-01-p-00015-001-51	2007-11-06	RO3206145-001-002		PRKCD	<50	10
ROE002-01-p-00015-001-01	2007-11-06	RO3206145-001-002		PRKCE	<50	10
ROE002-01-p-00015-001-01	2007-11-06	RO3206145-001-002		PRKCH	<50	10
ROE002-01-p-00015-001-01	2007-11-06	RO3206145-001-002		PRKCQ	<50	10
ROE002-01-p-00015-001-01	2007-11-06	RO3206145-001-002		PRKD1	83	10
ROE002-01-p-00015-001-51	2007-11-06	RO3206145-001-002		PRKD2	99	10
ROE002-01-p-00015-001-01	2007-11-06	RO3206145-001-002		PRKD3	96	10
ROE002-01-p-00015-001-01	2007-11-06	RO3206145-001-002		PRKG1	<50	10
ROE002-01-p-00015-001-01	2007-11-06	RO3206145-001-002		PRKG2	<50	10
ROE002-01-p-00015-001-01	2007-11-06	RO3206145-001-002		PRKR	<50	10
ROE002-01-p-00015-001-51	2007-11-06	RO3206145-001-002		PRKX	<50	10
ROE002-01-p-00015-001-01	2007-11-06	RO3206145-001-002		PYK2	<50	10
ROE002-01-p-00015-001-53	2008-03-07	RO3206145-001-002		RAF1	<50	10
ROE002-01-p-00015-001-01	2007-11-06	RO3206145-001-002		RET	<50	10
ROE002-01-p-00015-001-51	2007-11-06	RO3206145-001-002		RET(M918T)	<50	10
ROE002-01-p-00015-001-01	2007-11-06	RO3206145-001-002		RET(V804L)	<50	10
ROE002-01-p-00015-001-51	2007-11-06	RO3206145-001-002		RET(V804M)	<50	10
ROE002-01-p-00015-001-51	2007-11-06	RO3206145-001-002		RIOK1	<50	10
ROE002-01-p-00015-001-53	2008-03-07	RO3206145-001-002		RIOK2	<50	10
ROE002-01-p-00015-001-01	2007-11-06	RO3206145-001-002		RIOK3	<50	10
ROE002-01-p-00015-001-51	2007-11-06	RO3206145-001-002		RIPK1	<50	10
ROE002-01-p-00015-001-01	2007-11-06	RO3206145-001-002		RIPK2	94	10
ROE002-01-p-00015-001-01	2007-11-06	RO3206145-001-002		RIPK4	<50	10
ROE002-01-p-00015-001-01	2007-11-06	RO3206145-001-002		ROCK2	<50	10
ROE002-01-p-00015-001-01	2007-11-06	RO3206145-001-002		ROS1	<50	10
ROE002-01-p-00015-001-51	2007-11-06	RO3206145-001-002		RPS6KA1(Kin.Dom.1-N-terminal)	<50	10
ROE002-01-p-00015-001-53	2008-03-07	RO3206145-001-002		RPS6KA1(Kin.Dom.2-C-terminal)	87	10
ROE002-01-p-00015-001-51	2007-11-06	RO3206145-001-002		RPS6KA2(Kin.Dom.1-N-terminal)	<50	10
ROE002-01-p-00015-001-01	2007-11-06	RO3206145-001-002		RPS6KA2(Kin.Dom.2-C-terminal)	<50	10
ROE002-01-p-00015-001-53	2008-03-07	RO3206145-001-002		RPS6KA3(Kin.Dom.1-N-terminal)	<50	10
ROE002-01-p-00015-001-51	2007-11-06	RO3206145-001-002		RPS6KA4(Kin.Dom.1-N-terminal)	<50	10
ROE002-01-p-00015-001-01	2007-11-06	RO3206145-001-002		RPS6KA4(Kin.Dom.2-C-terminal)	<50	10
ROE002-01-p-00015-001-51	2007-11-06	RO3206145-001-002		RPS6KA5(Kin.Dom.1-N-terminal)	<50	10
ROE002-01-p-00015-001-01	2007-11-06	RO3206145-001-002		RPS6KA5(Kin.Dom.2-C-terminal)	<50	10
ROE002-01-p-00015-001-01	2007-11-06	RO3206145-001-002		RPS6KA6(Kin.Dom.1-N-terminal)	<50	10
ROE002-01-p-00015-001-51	2007-11-06	RO3206145-001-002		RPS6KA6(Kin.Dom.2-C-terminal)	96	10
ROE002-01-p-00015-001-01	2007-11-06	RO3206145-001-002		SgK085	<50	10
ROE002-01-p-00015-001-01	2007-11-06	RO3206145-001-002		SgK110	<50	10
ROE002-01-p-00015-001-51	2007-11-06	RO3206145-001-002		SIK	<50	10
ROE002-01-p-00015-001-01	2007-11-06	RO3206145-001-002		SIK2	<50	10
ROE002-01-p-00015-001-51	2007-11-06	RO3206145-001-002		SLK	<50	10
ROE002-01-p-00015-001-01	2007-11-06	RO3206145-001-002		SNARK	<50	10
ROE002-01-p-00015-001-01	2007-11-06	RO3206145-001-002		SRC	<50	10
ROE002-01-p-00015-001-01	2007-11-06	RO3206145-001-002		SRMS	<50	10
ROE002-01-p-00015-001-01	2007-11-06	RO3206145-001-002		SRPK1	<50	10
ROE002-01-p-00015-001-01	2007-11-06	RO3206145-001-002		SRPK2	<50	10
ROE002-01-p-00015-001-53	2008-03-07	RO3206145-001-002		SRPK3	<50	10
ROE002-01-p-00015-001-53	2008-03-07	RO3206145-001-002		STK16	<50	10
ROE002-01-p-00015-001-01	2007-11-06	RO3206145-001-002		STK33	<50	10
ROE002-01-p-00015-001-01	2007-11-06	RO3206145-001-002		STK35	<50	10
ROE002-01-p-00015-001-51	2007-11-06	RO3206145-001-002		STK36	100	10
ROE002-01-p-00015-001-01	2007-11-06	RO3206145-001-002		SYK	<50	10
ROE002-01-p-00015-001-01	2007-11-06	RO3206145-001-002		TAK1	<50	10
ROE002-01-p-00015-001-01	2007-11-06	RO3206145-001-002		TAOK1	67	10
ROE002-01-p-00015-001-01	2007-11-06	RO3206145-001-002		TAOK3	<50	10
ROE002-01-p-00015-001-01	2007-11-06	RO3206145-001-002		TEC	<50	10
ROE002-01-p-00015-001-51	2007-11-06	RO3206145-001-002		TESK1	<50	10
ROE002-01-p-00015-001-53	2008-03-07	RO3206145-001-002		TGFBR1	<50	10
ROE002-01-p-00015-001-51	2007-11-06	RO3206145-001-002		TGFBR2	<50	10
ROE002-01-p-00015-001-01	2007-11-06	RO3206145-001-002		TIE1	<50	10
ROE002-01-p-00015-001-01	2007-11-06	RO3206145-001-002		TIE2	<50	10
ROE002-01-p-00015-001-53	2008-03-07	RO3206145-001-002		TLK1	<50	10
ROE002-01-p-00015-001-01	2007-11-06	RO3206145-001-002		TLK2	<50	10
ROE002-01-p-00015-001-01	2007-11-06	RO3206145-001-002		TNIK	<50	10
ROE002-01-p-00015-001-51	2007-11-06	RO3206145-001-002		TNK1	<50	10
ROE002-01-p-00015-001-01	2007-11-06	RO3206145-001-002		TNK2	<50	10
ROE002-01-p-00015-001-01	2007-11-06	RO3206145-001-002		TNNI3K	<50	10
ROE002-01-p-00015-001-01	2007-11-06	RO3206145-001-002		TRKA	<50	10
ROE002-01-p-00015-001-01	2007-11-06	RO3206145-001-002		TRKB	<50	10
ROE002-01-p-00015-001-51	2007-11-06	RO3206145-001-002		TRKC	<50	10
ROE002-01-p-00015-001-53	2008-03-07	RO3206145-001-002		TSSK1B	<50	10
ROE002-01-p-00015-001-01	2007-11-06	RO3206145-001-002		TTK	90	10
ROE002-01-p-00015-001-01	2007-11-06	RO3206145-001-002		TXK	<50	10
ROE002-01-p-00015-001-53	2008-03-07	RO3206145-001-002		TYK2(JH1domain-catalytic)	<50	10
ROE002-01-p-00015-001-01	2007-11-06	RO3206145-001-002		TYK2(JH2domain-pseudokinase)	92	10
ROE002-01-p-00015-001-01	2007-11-06	RO3206145-001-002		TYRO3	<50	10
ROE002-01-p-00015-001-01	2007-11-06	RO3206145-001-002		ULK1	<50	10
ROE002-01-p-00015-001-01	2007-11-06	RO3206145-001-002		ULK2	<50	10
ROE002-01-p-00015-001-51	2007-11-06	RO3206145-001-002		ULK3	<50	10
ROE002-01-p-00015-001-01	2007-11-06	RO3206145-001-002		VEGFR2	<50	10
ROE002-01-p-00015-001-01	2007-11-06	RO3206145-001-002		WEE1	<50	10
ROE002-01-p-00015-001-51	2007-11-06	RO3206145-001-002		WEE2	<50	10
ROE002-01-p-00015-001-01	2007-11-06	RO3206145-001-002		YANK2	<50	10
ROE002-01-p-00015-001-01	2007-11-06	RO3206145-001-002		YANK3	<50	10
ROE002-01-p-00015-001-51	2007-11-06	RO3206145-001-002		YES	<50	10
ROE002-01-p-00015-001-53	2008-03-07	RO3206145-001-002		YSK1	<50	10
ROE002-01-p-00015-001-01	2007-11-06	RO3206145-001-002		ZAK	<50	10
ROE002-01-p-00015-001-51	2007-11-06	RO3206145-001-002		ZAP70	<50	10
